# Supplementary material for: Enhanced Synthesis of Poly(1,4-butanediol itaconate) via Box–Behnken Design Optimization
Source: Polymers (Basel). 2024 Sep 25;16(19):2708. doi: 10.3390/polym16192708 (PMC11479127; doi:10.3390/polym16192708)
Supplement: Supplementary file 1 [file polymers-16-02708-s001.zip]

Archive with 1 entries (1 files):
- polymers-3205571-supplementary.pdf
